# Supplementary material for: Description of a new species of Saissetia from China (Hemiptera, Coccomorpha, Coccidae)
Source: Zookeys. 2018 Oct 22;(791):97–105. doi: 10.3897/zookeys.791.27186 (PMC6205997; doi:10.3897/zookeys.791.27186)
Supplement: XML Treatment for Saissetia [file zookeys.791.27186-treatment1.xml]

<!DOCTYPE tp:taxon-treatment
  PUBLIC "-//TaxonX//DTD Taxonomic Treatment Publishing DTD v0 20100105//EN" "tax-treatment-NSO.dtd">
<tp:taxon-treatment xmlns:tp="http://www.plazi.org/taxpub"><tp:treatment-meta><kwd-group><label>Taxon classification</label><kwd><named-content xmlns:xlink="http://www.w3.org/1999/xlink" content-type="kingdom">Animalia</named-content></kwd><kwd><named-content xmlns:xlink="http://www.w3.org/1999/xlink" content-type="order">Hemiptera</named-content></kwd><kwd><named-content xmlns:xlink="http://www.w3.org/1999/xlink" content-type="family">Coccidae</named-content></kwd></kwd-group><mixed-citation publication-type="journal"><person-group><name><surname>Zhang</surname><given-names>Na</given-names></name><name><surname>Cao</surname><given-names>Tong</given-names></name><name><surname>Feng</surname><given-names>Ji-Nian</given-names></name></person-group><article-title>Description of a new species of <italic><tp:taxon-name><tp:taxon-name-part taxon-name-part-type="genus" reg="Saissetia">Saissetia</tp:taxon-name-part></tp:taxon-name></italic> from China (<tp:taxon-name><tp:taxon-name-part taxon-name-part-type="order">Hemiptera</tp:taxon-name-part></tp:taxon-name>, <tp:taxon-name><tp:taxon-name-part taxon-name-part-type="above-genus">Coccomorpha</tp:taxon-name-part></tp:taxon-name>, <tp:taxon-name><tp:taxon-name-part taxon-name-part-type="family">Coccidae</tp:taxon-name-part></tp:taxon-name>)</article-title><source>Zookeys</source><day>22</day><month>10</month><year>2018</year><volume>2018</volume><issue>791</issue><fpage>97</fpage><lpage>105</lpage><pub-id pub-id-type="doi">10.3897/zookeys.791.27186</pub-id></mixed-citation></tp:treatment-meta><tp:nomenclature><label>Genus</label><tp:taxon-name>
            <tp:taxon-name-part taxon-name-part-type="genus" reg="Saissetia">Saissetia</tp:taxon-name-part>
          </tp:taxon-name><tp:taxon-authority>Deplanche, 1859</tp:taxon-authority><tp:nomenclature-citation-list><tp:nomenclature-citation><tp:taxon-name>
                <tp:taxon-name-part taxon-name-part-type="genus" reg="Saissetia">Saissetia</tp:taxon-name-part>
              </tp:taxon-name><comment>Deplanche, 1859: 6.</comment></tp:nomenclature-citation><tp:nomenclature-citation><tp:taxon-name>
                <tp:taxon-name-part taxon-name-part-type="genus" reg="Bernardia">Bernardia</tp:taxon-name-part>
              </tp:taxon-name><comment>Ashmead, 1891: 100.</comment></tp:nomenclature-citation></tp:nomenclature-citation-list></tp:nomenclature><tp:treatment-sec sec-type="type species" id="SECID0EVGAG"><title>Type species.</title><p><italic><tp:taxon-name><tp:taxon-name-part taxon-name-part-type="genus" reg="Lecanium">Lecanium</tp:taxon-name-part><tp:taxon-name-part taxon-name-part-type="species" reg="coffeae">coffeae</tp:taxon-name-part></tp:taxon-name></italic> Walker, 1852.</p></tp:treatment-sec><tp:treatment-sec sec-type="Generic diagnosis" id="SECID0EGHAG"><title>Generic diagnosis.</title><p><bold>Adult female.</bold> Body oval, slightly or distinctly convex, H-shaped ridge distinctively present on dorsal surface. <bold><italic>Dorsum</italic>.</bold> Derm membranous, oval or polygonal areolations. Dorsal setae coniform; dorsal tubercles present or absent; dorsal tubular ducts absent; anal plate triangular, with obvious discal seta. <bold><italic>Margin</italic>.</bold> Marginal setae branched or apex pointed; stigmatic spines of three setae, the median spine longer than others; stigmatic cleft shallow or deep. <bold>Venter.</bold> Antennae of 6–8 segments; legs well developed, with tibio-tarsal articulation sclerosis (except in <italic><tp:taxon-name><tp:taxon-name-part taxon-name-part-type="genus" reg="Saissetia">S.</tp:taxon-name-part><tp:taxon-name-part taxon-name-part-type="species" reg="neglecta">neglecta</tp:taxon-name-part></tp:taxon-name></italic>); spiracular disc-pores with 5–6 loculi; pregenital disc-pores with 10–12 loculi, present around anal plate, some on abdominal segment, a few pregenital disc-pores extend to thorax; ventral tubular ducts present in submargin.</p><!--PageBreak--></tp:treatment-sec></tp:taxon-treatment>
