# Supplementary material for: Description of a new species of Saissetia from China (Hemiptera, Coccomorpha, Coccidae)
Source: Zookeys. 2018 Oct 22;(791):97–105. doi: 10.3897/zookeys.791.27186 (PMC6205997; doi:10.3897/zookeys.791.27186)
Supplement: XML Treatment for Saissetia puerensis [file zookeys.791.27186-treatment2.xml]

<!DOCTYPE tp:taxon-treatment
  PUBLIC "-//TaxonX//DTD Taxonomic Treatment Publishing DTD v0 20100105//EN" "tax-treatment-NSO.dtd">
<tp:taxon-treatment xmlns:tp="http://www.plazi.org/taxpub"><tp:treatment-meta><kwd-group><label>Taxon classification</label><kwd><named-content xmlns:xlink="http://www.w3.org/1999/xlink" content-type="kingdom">Animalia</named-content></kwd><kwd><named-content xmlns:xlink="http://www.w3.org/1999/xlink" content-type="order">Hemiptera</named-content></kwd><kwd><named-content xmlns:xlink="http://www.w3.org/1999/xlink" content-type="family">Coccidae</named-content></kwd></kwd-group><mixed-citation publication-type="journal"><person-group><name><surname>Zhang</surname><given-names>Na</given-names></name><name><surname>Cao</surname><given-names>Tong</given-names></name><name><surname>Feng</surname><given-names>Ji-Nian</given-names></name></person-group><article-title>Description of a new species of <italic><tp:taxon-name><tp:taxon-name-part taxon-name-part-type="genus" reg="Saissetia">Saissetia</tp:taxon-name-part></tp:taxon-name></italic> from China (<tp:taxon-name><tp:taxon-name-part taxon-name-part-type="order">Hemiptera</tp:taxon-name-part></tp:taxon-name>, <tp:taxon-name><tp:taxon-name-part taxon-name-part-type="above-genus">Coccomorpha</tp:taxon-name-part></tp:taxon-name>, <tp:taxon-name><tp:taxon-name-part taxon-name-part-type="family">Coccidae</tp:taxon-name-part></tp:taxon-name>)</article-title><source>Zookeys</source><day>22</day><month>10</month><year>2018</year><volume>2018</volume><issue>791</issue><fpage>97</fpage><lpage>105</lpage><pub-id pub-id-type="doi">10.3897/zookeys.791.27186</pub-id></mixed-citation></tp:treatment-meta><tp:nomenclature><tp:taxon-name>
            <tp:taxon-name-part taxon-name-part-type="genus" reg="Saissetia">Saissetia</tp:taxon-name-part>
            <tp:taxon-name-part taxon-name-part-type="species" reg="puerensis">puerensis</tp:taxon-name-part>
            <object-id xmlns:xlink="http://www.w3.org/1999/xlink" content-type="zoobank" xlink:type="simple">http://zoobank.org/9910C83A-8F63-464E-9181-DEEB352340FF</object-id>
          </tp:taxon-name><tp:taxon-authority>Zhang &amp; Feng</tp:taxon-authority><tp:taxon-status xmlns:xlink="http://www.w3.org/1999/xlink" xlink:type="simple">sp. n.</tp:taxon-status><xref ref-type="fig" rid="F1">Figure 1</xref></tp:nomenclature><tp:treatment-sec sec-type="material" id="SECID0ERJAG"><title>Material examined.</title><p><bold>Holotype</bold>: adult female. CHINA, Yunnan, Puer. 24. vii. 2017, on <italic><tp:taxon-name><tp:taxon-name-part taxon-name-part-type="genus" reg="Lithocarpus">Lithocarpus</tp:taxon-name-part><tp:taxon-name-part taxon-name-part-type="species" reg="uvariifolius">uvariifolius</tp:taxon-name-part></tp:taxon-name></italic> (Hance) Rehd, <abbrev xmlns:xlink="http://www.w3.org/1999/xlink" xlink:title="Nearctic" id="ABBRID0EEKAG" xlink:type="simple">Na</abbrev> Zhang (<abbrev xmlns:xlink="http://www.w3.org/1999/xlink" xlink:title="Northwest A&amp;F University, Yangling, Shaanxi, Chin" id="ABBRID0EIKAG" xlink:type="simple">NWAFU</abbrev>). <bold>Paratypes</bold>: two adult females mounted on different slides, data same as holotype.</p></tp:treatment-sec><tp:treatment-sec sec-type="diagnosis" id="SECID0EOKAG"><title>Diagnosis.</title><p>The adult female of <italic><tp:taxon-name><tp:taxon-name-part taxon-name-part-type="genus" reg="Saissetia">S.</tp:taxon-name-part><tp:taxon-name-part taxon-name-part-type="species" reg="puerensis">puerensis</tp:taxon-name-part></tp:taxon-name></italic> can be diagnosed by the combination of the following features: (1) body convex and sclerotized, distinct H-shaped ridge present on dorsum surface; (2) dorsal tubercles present; (3) dorsal tubular ducts absent; (4) dorsal setae tapered; (5) antennae 8 segments; (6) legs well developed, with tibio-tarsal articulation and articulation sclerosis; (7) spiracular disc-pores present in a rather broad band 7–8 pores wide; (8) anal plates with a discal seta; (9) ano-genital fold with four or five pairs of setae; (10) four types of ventral tubular ducts: (i) type I present on medial submarginal area and inner and medial submarginal area of posterior abdominal segments, some scattered on inner submarginal area mingling with type II, some on outer submarginal area mingling with type III, (ii) type II present mainly on inner submarginal area, few present on procoxa and mesocoxa, and a few ducts present near antennae and mouthparts, some mingling with type I in medial submarginal area, (iii) type III present on outer broad submarginal area, some ducts present in inner submarginal area, (iv) type IV present on anal cleft and broad submarginal band mingling with t types I, II and III, most present on posterior abdominal segments, few ducts present on mesocoxa; (11) pregenital disc-pores, 10–11 loculi, mainly with ten loculi, abundant around anal opening, some extending in transverse bands on abdominal segments, and some laterad of metacoxa and mesocoxa.</p><fig id="F1" position="float" orientation="portrait"><label>Figure 1.</label><caption><p><italic><tp:taxon-name><tp:taxon-name-part taxon-name-part-type="genus" reg="Saissetia">Saissetia</tp:taxon-name-part><tp:taxon-name-part taxon-name-part-type="species" reg="puerensis">puerensis</tp:taxon-name-part></tp:taxon-name></italic> Zhang &amp; Feng, sp. n., adult female. The dorsal surface is depicted on the left side and the ventral surface on the right side, with enlargements of some important characters shown around the main illustration. Abbreviations: <bold>AGF</bold> ano-genital fold <bold>ANP</bold> anal plates <bold>ANT</bold> antenna <bold>DA</bold> dermal areolations <bold>DMD</bold> dorsal microduct <bold>DS</bold> dorsal seta <bold>DT</bold> dorsal tubercles <bold>LG</bold> tibio-tarsus of hind leg <bold>MS</bold> marginal setae <bold>PGDP</bold> pregenital disc-pore <bold>POP</bold> preopercular pores <bold>SDP</bold> spiracle disc-pore <bold>SSP</bold> stigmatic spine <bold>VTD</bold> ventral tubular ducts of types I-IV <bold>VS</bold> ventral setae.</p></caption><graphic xmlns:xlink="http://www.w3.org/1999/xlink" xlink:href="zookeys-791-097-g001.jpg" position="float" orientation="portrait" xlink:type="simple" id="oo_236707.jpg"/></fig></tp:treatment-sec><tp:treatment-sec sec-type="description" id="SECID0EVMAG"><title>Description.</title><p><bold><italic>Appearance in life</italic>.</bold> Pre-reproductive adult female: Body elongate-oval, dorsum greenish. Mature adult female: Body oval, dorsum reddish-brown, convex and sclerotized, distinct H-shaped ridge present on dorsum surface.</p><p><bold><italic>Slide-mounted specimens</italic></bold>: Body oval, 1.5–2.3mm long, 1.0–1.5mm wide, margin with a distinct indentation at each stigmatic cleft; anal cleft 1/8–1/10 body length.</p><p><bold><italic>Dorsum</italic></bold>: Derm membranous or slight sclerotized. Dermal areolations well developed, with one dorsal microductule. Dorsal setae 5.3–7.8 μm long, tapered, apex slightly curved, with a well-developed basal socket, scattered all over the dorsum. Dorsal tubercles present on submarginal area, 2–5 on head, 0–2 between stigmatic clefts, 2–3 between posterior stigmatic cleft and anal cleft. Preopercular pores small, 2.7–4.5 μm wide, 14–26 in front of anal plates. Dorsal tubular ducts absent. Anal plates together quadrate, 139.6–155.1 μm long, 67.5–78.1 μm wide, outer angle slightly obtuse; posterolateral margin slightly longer than anterolateral: anterolateral margin 84.5–100.9 μm long, posterolateral margin 103.5–122.3 μm long; posterolateral margin slightly convex and anterolateral margin slightly concave, with four apical setae and a discal seta; supporting bars not contacted with each other. Ano-genital fold with four or five pairs of setae, 37.1–60.7 μm long, present along anterior margin; three pairs <!--PageBreak-->of setae, 28.6–57.2 μm long, present along lateral margin. Anal ring subcircular, with four pairs of setae, 163.1–189.4 μm long. Eyespots near margin.</p><p><bold><italic>Margin</italic></bold>: Marginal setae, 12.8–44.1 μm long, branched, straight or curved, a few spinous, all with well-developed basal sockets, with 36–46 setae between anterior clefts, <!--PageBreak-->12–16 setae between each anterior cleft and posterior cleft, and 27–35 setae between each posterior cleft and anal cleft; some over 50 μm around anal cleft. Stigmatic cleft distinct and deep, with three stigmatic spines: one medial spine, 60.3–65.9 μm long, blunt, slightly curved apex and broadly based; lateral spines, 15.5–21.2 μm long, stout, straight; median four to five times longer than laterals.</p><p><bold><italic>Venter</italic></bold>: Derm membranous. Antennae 8 segments, 328.6–357.2 μm long, the third segment longest; with three pairs of interantennal setae, 21.4–88.5 μm long. Spiracular disc-pores, with 5–6 loculi, mainly with five loculi, occasionally six loculi, each about 3.2–4.9 μm wide; present in a rather broad band 7–8 pores wide between stigmatic cleft and each spiracle; 30–66 pores in each anterior spiracle band and 45–93 pores in each posterior band. Legs well developed, slender, with tibio-tarsal articulation and articulation sclerosis; claws without denticle; tarsal digitules and claw digitules both with knobbed apices, but tarsal digitules longer and thinner than claw digitules, tarsal digitules length 49.5–66.7 μm, claw digitules length 27.2–36.0 μm; dimensions of metathoracic leg: coxa 105.2–135.4 μm, trochanter+ femur 182.3–230.3 μm, tibia + tarsus 229.6–249.8 μm, tibia about two times longer than tarsus, claw 21.4–27.9 μm. Pregenital disc-pores, 10–11 loculi, mainly with ten loculi, occasionally 11 loculi, each about 3.8–5.9 μm wide; abundant around anal opening, some extending in transverse bands on abdominal segments, and some laterad of metacoxa and mesocoxa; with three pairs of long pregenital setae, each 95.7–138.3 μm long. There are four types of ventral tubular ducts:</p><p>Type I: a duct with large terminal gland, inner ductule almost as wide and long as outer ductule; present on medial submarginal area and inner and medial submarginal area of posterior abdominal segments, some scattered on inner submarginal area mingling with type II, some on outer submarginal area mingling with type III.</p><p>Type II: inner ductule almost twice as long as outer ductule, inner ductule thinner than outer ductule, but not filamentous, with a well-developed terminal gland; present mainly on inner submarginal area, few present on procoxa and mesocoxa, and a few ducts present near antennae and mouthparts, some mingling with type I in medial submarginal area.</p><p>Type III: outer ductule of this type slightly shorter than type I, a filamentous inner ductule without terminal gland; present on outer broad submarginal area, some ducts present in inner submarginal area.</p><p>Type IV: inner ductule almost two times as long as outer ductule, a filamentous inner ductule with a ball-shaped terminal gland; present on anal cleft and broad submarginal band mingling with t types I, II, and III, most present on posterior abdominal segments, few ducts present on mesocoxa. Ventral tubular ducts distributed irregularly; a few are scattered near anal cleft, becoming progressively more frequent anteriorly. Submarginal setae present in a single row, each 7.5–14.2 μm long; other ventral setae slender, each 7.9–18.6 μm long, quite sparsely distributed.</p></tp:treatment-sec><tp:treatment-sec sec-type="etymology" id="SECID0EEOAG"><title>Etymology.</title><p>The species epithet <italic><tp:taxon-name><tp:taxon-name-part taxon-name-part-type="genus" reg="Saissetia"/><tp:taxon-name-part taxon-name-part-type="species" reg="puerensis">puerensis</tp:taxon-name-part></tp:taxon-name></italic> is a noun in apposition, referring to the place where this new species was collected.</p></tp:treatment-sec><tp:treatment-sec sec-type="host" id="SECID0EUOAG"><title>Host.</title><p><italic><tp:taxon-name><tp:taxon-name-part taxon-name-part-type="genus" reg="Lithocarpus">Lithocarpus</tp:taxon-name-part><tp:taxon-name-part taxon-name-part-type="species" reg="uvariifolius">uvariifolius</tp:taxon-name-part></tp:taxon-name></italic> (Hance) Rehd in China.</p></tp:treatment-sec><tp:treatment-sec sec-type="distribution" id="SECID0EFPAG"><title>Distribution.</title><p>China (Yunnan).</p><!--PageBreak--><sec sec-type="Key to adult females of Saissetia occurring in China" id="SECID0ELPAG"><title>Key to adult females of <italic><tp:taxon-name><tp:taxon-name-part taxon-name-part-type="genus" reg="Saissetia">Saissetia</tp:taxon-name-part></tp:taxon-name></italic> occurring in China</title><table-wrap content-type="key" position="anchor" orientation="portrait"><table id="TID0E2KAG" rules="all"><tbody><tr><td rowspan="1" colspan="1">1</td><td rowspan="1" colspan="1">Stigmatic spines 4–7 setae</td><td rowspan="1" colspan="1">
                      <bold><italic><tp:taxon-name><tp:taxon-name-part taxon-name-part-type="genus" reg="Saissetia">S.</tp:taxon-name-part><tp:taxon-name-part taxon-name-part-type="species" reg="vivipara">vivipara</tp:taxon-name-part></tp:taxon-name></italic> Williams &amp;Watson, 1990</bold>
                    </td></tr><tr><td rowspan="1" colspan="1">–</td><td rowspan="1" colspan="1">Stigmatic spines 3 setae</td><td rowspan="1" colspan="1">
                      <bold>2</bold>
                    </td></tr><tr><td rowspan="1" colspan="1">2</td><td rowspan="1" colspan="1">Ventral tubular ducts with a broad inner ductule present in submarginal area</td><td rowspan="1" colspan="1">
                      <bold>3</bold>
                    </td></tr><tr><td rowspan="1" colspan="1">–</td><td rowspan="1" colspan="1">Ventral tubular ducts with a broad inner ductule absent in submarginal area</td><td rowspan="1" colspan="1">
                      <bold>5</bold>
                    </td></tr><tr><td rowspan="1" colspan="1">3</td><td rowspan="1" colspan="1">Marginal setae fine; dorsal submarginal tubercles absent</td><td rowspan="1" colspan="1">
                      <bold><italic><tp:taxon-name><tp:taxon-name-part taxon-name-part-type="genus" reg="Saissetia">S.</tp:taxon-name-part><tp:taxon-name-part taxon-name-part-type="species" reg="bobuae">bobuae</tp:taxon-name-part></tp:taxon-name></italic> Takahashi, 1935</bold>
                    </td></tr><tr><td rowspan="1" colspan="1">–</td><td rowspan="1" colspan="1">Marginal setae branched; dorsal submarginal tubercles present</td><td rowspan="1" colspan="1">
                      <bold>4</bold>
                    </td></tr><tr><td rowspan="1" colspan="1">4</td><td rowspan="1" colspan="1">Ventral tubular ducts of 3 types distributed regularly in a submarginal band (<italic>type I</italic> distributed on medial submarginal area, <italic>type II</italic> distributed on inner submarginal area and <italic>type III</italic> distributed on outer submarginal area); Spiracular band 2–3 pores wide</td><td rowspan="1" colspan="1">
                      <bold><italic><tp:taxon-name><tp:taxon-name-part taxon-name-part-type="genus" reg="Saissetia">S.</tp:taxon-name-part><tp:taxon-name-part taxon-name-part-type="species" reg="coffeae">coffeae</tp:taxon-name-part></tp:taxon-name></italic> (Walker), 1852</bold>
                    </td></tr><tr><td rowspan="1" colspan="1">–</td><td rowspan="1" colspan="1">Ventral tubular ducts of 4 types distributed irregularly in a submarginal band (the distribution of <italic>types I</italic>, <italic>II</italic>, <italic>III and IV</italic> is irregular, <italic>type I</italic> mingling with <italic>type II</italic> on inner submarginal area and mingling with <italic>type III</italic> on outer submarginal area); Spiracular band 7–8 pores wide</td><td rowspan="1" colspan="1">
                      <bold><italic><tp:taxon-name><tp:taxon-name-part taxon-name-part-type="genus" reg="Saissetia">S.</tp:taxon-name-part><tp:taxon-name-part taxon-name-part-type="species" reg="puerensis">puerensis</tp:taxon-name-part></tp:taxon-name></italic> sp. n.</bold>
                    </td></tr><tr><td rowspan="1" colspan="1">5</td><td rowspan="1" colspan="1">Marginal setae between each anterior cleft and posterior cleft number 15–23</td><td rowspan="1" colspan="1">
                      <bold><italic><tp:taxon-name><tp:taxon-name-part taxon-name-part-type="genus" reg="Saissetia">S.</tp:taxon-name-part><tp:taxon-name-part taxon-name-part-type="species" reg="miranda">miranda</tp:taxon-name-part></tp:taxon-name></italic> (Cockerell &amp; Parrott), 1899</bold>
                    </td></tr><tr><td rowspan="1" colspan="1">–</td><td rowspan="1" colspan="1">Marginal setae between each anterior cleft and posterior cleft number 4–12</td><td rowspan="1" colspan="1">
                      <bold>6</bold>
                    </td></tr><tr><td rowspan="1" colspan="1">6</td><td rowspan="1" colspan="1">Marginal setae branched; anal ring with four pairs of setae</td><td rowspan="1" colspan="1">
                      <bold><italic><tp:taxon-name><tp:taxon-name-part taxon-name-part-type="genus" reg="Saissetia">S.</tp:taxon-name-part><tp:taxon-name-part taxon-name-part-type="species" reg="neglecta">neglecta</tp:taxon-name-part></tp:taxon-name></italic> De Lotto, 1969</bold>
                    </td></tr><tr><td rowspan="1" colspan="1">–</td><td rowspan="1" colspan="1">Marginal setae fine; anal ring with three pairs of setae</td><td rowspan="1" colspan="1">
                      <bold><italic><tp:taxon-name><tp:taxon-name-part taxon-name-part-type="genus" reg="Saissetia">S.</tp:taxon-name-part><tp:taxon-name-part taxon-name-part-type="species" reg="oleae">oleae</tp:taxon-name-part></tp:taxon-name></italic> (Olivier), 1791</bold>
                    </td></tr></tbody></table></table-wrap></sec></tp:treatment-sec></tp:taxon-treatment>
